# Supplementary material for: Causes of Childhood Cancer: A Review of the Recent Literature: Part I—Childhood Factors
Source: Cancers (Basel). 2024 Mar 27;16(7):1297. doi: 10.3390/cancers16071297 (PMC11011156; doi:10.3390/cancers16071297)
Supplement: Supplementary file 1 [file cancers-16-01297-s001.zip]

Archive with 1 entries (1 files):
- cancers-2911154-supplementary.pdf
